# Supplementary material for: SNPs in GPCR Genes and Impaired Osteogenic Potency in Osteoporotic Patient Lines-Based Study
Source: Int J Mol Sci. 2024 Dec 19;25(24):13594. doi: 10.3390/ijms252413594 (PMC11677449; doi:10.3390/ijms252413594)
Supplement: Supplementary file 1 [file ijms-25-13594-s001.zip]

Archive with 1 entries (1 files):
- ijms-3364060-SI.pdf
